# Supplementary material for: Multi-Antigen Outer Membrane Vesicle Engineering to Develop Polyvalent Vaccines: The Staphylococcus aureus Case
Source: Front Immunol. 2021 Nov 8;12:752168. doi: 10.3389/fimmu.2021.752168 (PMC8606680; doi:10.3389/fimmu.2021.752168)
Supplement: Supplementary file 3 [file Table_1.xlsx]

## Sheet: Supplementary Table 1
Supplementary Table 1: Primers for PIPE and screening.
Overhang sequences are written in lower case letters. Letters in blue encode for the linker sequence and letters in green for mutagenic codons. a any antigen.
	No. ID	oligonucleotide sequence	purpose	template(s)
cloning of single antigens in pACYC	1	ctttaataaggagatataccATGAAAGCTACTAAACTGGTAC	I-PIPE_forward pACYC-lpp	pET21b(+)_lpp-antigena
	2	gaattcggatcctggctTTACTCTGGAATTGGTTCAATTTC	I-PIPE_reverse ClfA MCS1-pACYC	pET21b(+)_lpp-ClfAY338A
	3	gaattcggatcctggctTTATTTTGCAGCTTTAATTAATTT	I-PIPE_reverse FhuD2 MCS1-pACYC	pET21b(+)_lpp-FhuD2
	4	gaattcggatcctggctTTATTTAGGTGCCTGTGCGTCG	I-PIPE_reverse SpA MCS1-pACYC	pET21b(+)_lpp-SpAKKAA
	5	gaattcggatcctggctTTATTAATTATGTCCTTTCAC	I-PIPE_reverse LukE MCS1-pACYC	pET21b(+)_lpp-LukE
	6	gaattcggatcctggctTTAATTTGTCATTTCTTCTTTTTCCC	I-PIPE_reverse Hla MCS1-pACYC	pET21b(+)_lpp-HlaH35L
	7	AGCCAGGATCCGAATTCGAGC	V-PIPE_forward pACYC	pACYC empty
	8	GGTATATCTCCTTATTAAAGTTAAAC	V-PIPE_reverse pACYC	pACYC empty
cloning of chimera in both pET21b(+) and pACYC	9	ggtggtggtggcagcGATATTGGAAGCAATACTAC	I-PIPE_forward linker-Hla	pET21b(+)_lpp-HlaH35L
	10	gtgatggtgatgttaATTTGTCATTTCTTCTTTTTC	I-PIPE_reverse pET_Hla	pET21b(+)_lpp-HlaH35L
	11	ggtggtggtggcagcAATACTAATATTGAAAATATTGGTGATG	I-PIPE_forward linker-LukE	pET21b(+)_lpp-LukE
	12	atggtgatggtgatgTTAATTATGTCCTTTCACTTTAATTTC	I-PIPE_reverse pET_LukE	pET21b(+)_lpp-LukE
	13	attcggatcctggctTTAATTATGTCCTTTCACTTTAATTTC	I-PIPE_reverse pACYC_LukE	pACYC_lpp-LukE
	14	TAACATCACCATCACCATCACGATTACAAAGA	V-PIPE_forward pET21b(+)	pET21b(+)_lpp-antigena
	15	TAAAGCCAGGATCCGAATTCGAGC	V-PIPE_forward pACYC	pACYC_lpp-antigena
	16	gctgccaccaccaccTTTTGCAGCTTTAATTAATTTTTCTTTTAAATCTTTACGC	V-PIPE_reverse FhuD2+linker	pET21b(+)_lpp-FhuD2
				pACYC_lpp-FhuD2
	17	gctgccaccaccaccCTCTGGAATTGGTTCAATTTCACC	V-PIPE_reverse ClfA+linker	pET21b(+)_lpp-ClfAY338A
				pACYC_lpp-ClfAY338A
	18	gctgccaccaccaccTTTAGGTGCCTGTGCG	V-PIPE_reverse SpA+linker	pET21b(+)_lpp-SpAKKAA
				pACYC_lpp-SpAKKAA
	19	gctgccaccaccaccATTATGTCCTTTCACTTTAATTTCGTG	V-PIPE_reverse LukE+linker	pET21b(+)_lpp-LukE
				pACYC_lpp-LukE
screening (colony PCR) and sequencing primer	20	TAATACGACTCACTATAGGG	T7 promotor pET21b(+)
	21	GTGATGCCGGCCACGATG	pET21b(+)_forward
	22	GCGCCATTCGATGGTGTCC	pACYC_forward
	23	GATTATGCGGCCGTGTACAA	pACYC_reverse
	24	GGTTTGAAAATGCAACCAGAACAACAAAAG	forward FhuD2
	25	CGAAGCAAAAAAACTGAATGATGCG	forward SpA
	26	GAGATTCTTGGAACCCGGT	forward Hla
	27	GGCGCTCTATGTCATGGG	forward ClfA
	28	GGCCAAATCATTCGTTTAGTTAATTCATATCC	reverse LukE
	29	GAGCATGCCATTTTCTTTATC	reverse Hla
cloning of pET15-His-TEV-ClfAY338A	30	GCCCTGGAAGTACAGGTTTTC	V-PIPE forward pET15b-His-TEV	pET15b-His-TEV empty
	31	CGCGACTTAATTCTAGCATAAC	V-PIPE reverse pET15b-His-TEV	pET15b-His-TEV empty
	32	ctgtacttccagggcAGTGAAAATAGTGTTACGCAATCTGATAG	I-PIPE forward wild-type ClfA_N1N2N3	S. aureus Newman strain genomic DNA
	33	tagaattaagtcgcgTTACTCTGGAATTGGTTCAATTTCACC	I-PIPE reverse wild-type ClfA_N1N2N3	S. aureus Newman strain genomic DNA
	34	TAATACGACTCACTATAGGG	sequencing primer forward (T7 promotor pET15b-His-TEV)	pET15b-His-TEVa
	35	GGGATATCCGGATATAGTTC	sequencing primer reverse (T7 promotor pET15b-His-TEV)
	36	CCCGCTGCTATTGACCCTGAAAATGTTAAAAAG	Insertion of mutation Y338A	wild-type ClfA_N1N2N3
	37	GTCAATAGCAGCGGGCATGGTCAAAGTTGC	Insertion of mutation Y338A	wild-type ClfA_N1N2N3
