# Supplementary material for: Multi-Antigen Outer Membrane Vesicle Engineering to Develop Polyvalent Vaccines: The Staphylococcus aureus Case
Source: Front Immunol. 2021 Nov 8;12:752168. doi: 10.3389/fimmu.2021.752168 (PMC8606680; doi:10.3389/fimmu.2021.752168)
Supplement: Supplementary file 4 [file Table_2.xlsx]

## Sheet: Supplementary Table 2
Supplementary Table 2: Plasmids used in this study.
plasmids encoding single antigenes		References
pET21b(+)	pET(ClfAY338A)	17
	pET(FhuD2)	9
	pET(HlaH35L)	9
	pET(LukE)	9
	pET(SpAKKAA)	9
pACYC	pACYC(ClfAY338A)	this study
	pACYC(FhuD2)	this study
	pACYC(SpAKKAA)	this study
plasmids encoding chimeras
pET21b(+)	pET(ClfAY338A-LukE)	this study
	pET(SpAKKAA-HlaH35L)	this study
	pET(FhuD2-LukE)	this study
	pET(FhuD2-HlaH35L)	this study
	pET(LukE-HlaH35L)	this study
pACYC	pACYC(ClfAY338A-LukE)	this study
	pACYC(SpAKKAA-HlaH35L)	this study
	pACYC(FhuD2-HlaH35L)	this study
